# Supplementary material for: Efficacy and Safety of the Cudrania tricuspidata Extract on Functional Dyspepsia: A Randomized Double-Blind Placebo-Controlled Multicenter Study
Source: J Clin Med. 2021 Nov 16;10(22):5323. doi: 10.3390/jcm10225323 (PMC8621513; doi:10.3390/jcm10225323)
Supplement: Supplementary file 1 [file jcm-10-05323-s001.zip]

Archive with 1 entries (1 files):
- jcm-1413954-supplementary.pdf
